# Supplementary material for: PA2G4 Functions as a Cofactor for MYC Family Oncoproteins in MYC-Driven Malignancies
Source: Cells. 2025 Sep 11;14(18):1422. doi: 10.3390/cells14181422 (PMC12468391; doi:10.3390/cells14181422)
Supplement: Supplementary file 1 [file cells-14-01422-s001.zip]

Archive with 2 entries (2 files):
- cells-3789069-supplementary figures.pptx
- Supplemtary table S1.pdf
